# Supplementary material for: A whole lung in silico model to estimate age dependent particle dosimetry
Source: Sci Rep. 2021 May 27;11:11180. doi: 10.1038/s41598-021-90509-8 (PMC8159973; doi:10.1038/s41598-021-90509-8)
Supplement: Supplementary file 1 — Supplementary Information 1. [file 41598_2021_90509_MOESM1_ESM.xlsx]

## Sheet: Left Inferior Lobe
A Whole Lung In Silico Model to Estimate Age Dependent Particle Dosimetry				Kamran Poorbahrami, Irene E. Vignon-Clementel, Shawn C. Shadden, Jessica M. Oakes
Left Inferior Lobe
		Lobe Morphometry
		Total FRC volume, mL			750
		Total alveolar volume, mL			708.8
		Number of alveoli			92300000
		Alveolus diameter at FRC , cm			0.0244
		Generation respiratory zone starts			16
	Lobe Based Generation Morphometry
	Generation	Bifurcation angle	Gravitational angle	Airway diameter	Airway length	Number of airways
		degree	degree	cm	cm
	1	0	0	0.84035	0.849	1
	2	40	15	0.748928	0.849	2
	3	25	10	0.599555	0.848983	4
	4	48	55	0.447059	0.848648	8
	5	25	48	0.325505	0.845352	16
	6	31	41	0.239005	0.824923	32
	7	22	39	0.179776	0.741311	64
	8	27	37	0.139291	0.543855	128
	9	27	36	0.11122	0.318562	256
	10	28	36	0.0913541	0.184174	512
	11	31	46	0.0769869	0.126995	1024
	12	40	45	0.066375	0.104709	2048
	13	46	48	0.0583816	0.0958593	4096
	14	50	60	0.0522518	0.0921657	8192
	15	52	60	0.0474744	0.0905374	16384
	16	54	60	0.0343221	0.0705209	32768
	17	45	60	0.031944	0.070232	65536
	18	45	60	0.0300154	0.0700854	131072
	19	45	60	0.0284344	0.0700082	262144
	20	45	60	0.0271257	0.0699661	524288
	21	45	60	0.0260325	0.0699424	1048576
	22	45	60	0.0251119	0.0699287	2097152

## Sheet: Left Superior Lobe
A Whole Lung In Silico Model to Estimate Age Dependent Particle Dosimetry				Kamran Poorbahrami, Irene E. Vignon-Clementel, Shawn C. Shadden, Jessica M. Oakes
Left Superior Lobe
		Lobe Morphometry
		Total FRC volume, mL			600
		Total alveolar volume, mL			567
		Number of alveoli			46200000
		Alveolus diameter at FRC , cm			0.0293
		Generation respiratory zone starts			15
	Lobe Based Generation Morphometry
	Generation	Bifurcation angle	Gravitational angle	Airway diameter	Airway length	Number of airways
		degree	degree	cm	cm
	1	0	0	0.830294	0.9	1
	2	40	15	0.692949	0.899993	2
	3	35	50	0.528919	0.899785	4
	4	30	18	0.389453	0.897636	8
	5	21	35	0.286615	0.885	16
	6	15	33	0.214346	0.835506	32
	7	25	45	0.163809	0.706523	64
	8	28	37	0.128001	0.503098	128
	9	28	42	0.102125	0.315342	256
	10	25	49	0.0830257	0.1995	512
	11	34	43	0.0686352	0.140978	1024
	12	34	44	0.0575846	0.113065	2048
	13	41	60	0.0489504	0.0996305	4096
	14	47	60	0.0420982	0.0929456	8192
	15	55	60	0.0352711	0.0862757	16384
	16	45	60	0.0309374	0.0844799	32768
	17	45	60	0.0273649	0.0834774	65536
	18	45	60	0.0243893	0.0828989	131072
	19	45	60	0.021888	0.0825549	262144
	20	45	60	0.0197673	0.0823447	524288
	21	45	60	0.0179555	0.0822131	1048576

## Sheet: Right Inferior Lobe
A Whole Lung In Silico Model to Estimate Age Dependent Particle Dosimetry				Kamran Poorbahrami, Irene E. Vignon-Clementel, Shawn C. Shadden, Jessica M. Oakes
Right Inferior Lobe
		Lobe Morphometry
		Total FRC volume, mL			750
		Total alveolar volume, mL			708.8
		Number of alveoli			92300000
		Alveolus diameter at FRC , cm			0.0245
		Generation respiratory zone starts			17
	Lobe Based Generation Morphometry
	Generation	Bifurcation angle	Gravitational angle	Airway diameter	Airway length	Number of airways
		degree	degree	cm	cm
	1	0	0	0.700575	1.07342	1
	2	25	25	0.624421	1.06659	2
	3	15	5	0.509341	1.04185	4
	4	5	5	0.393109	0.98647	8
	5	23	28	0.297743	0.894456	16
	6	31	36	0.226787	0.772967	32
	7	29	34	0.175889	0.639984	64
	8	33	30	0.139574	0.514241	128
	9	31	27	0.113418	0.407161	256
	10	34	35	0.0942846	0.321936	512
	11	24	38	0.0800392	0.256692	1024
	12	30	44	0.0692449	0.207676	2048
	13	38	39	0.0609275	0.171067	4096
	14	51	47	0.0544181	0.143672	8192
	15	55	60	0.0492507	0.123038	16384
	16	59	60	0.045095	0.107357	32768
	17	56	60	0.0331745	0.075807	65536
	18	45	60	0.0309622	0.0683804	131072
	19	45	60	0.0291247	0.0625593	262144
	20	45	60	0.0275847	0.0579504	524288
	21	45	60	0.0262835	0.0542661	1048576
	22	45	60	0.0251758	0.051294	2097152

## Sheet: Right Middle Lobe
A Whole Lung In Silico Model to Estimate Age Dependent Particle Dosimetry				Kamran Poorbahrami, Irene E. Vignon-Clementel, Shawn C. Shadden, Jessica M. Oakes
Right Middle Lobe
		Lobe Morphometry
		Total FRC volume, mL			270
		Total alveolar volume, mL			255
		Number of alveoli			23100000
		Alveolus diameter at FRC , cm			0.0277
		Generation respiratory zone starts			15
	Lobe Based Generation Morphometry
	Generation	Bifurcation angle	Gravitational angle	Airway diameter	Airway length	Number of airways
		degree	degree	cm	cm
	1	0	0	0.457258	0.865952	1
	2	25	25	0.417215	0.864507	2
	3	15	5	0.349209	0.854935	4
	4	25	35	0.274594	0.82173	8
	5	18	35	0.210309	0.745438	16
	6	28	33	0.161396	0.622172	32
	7	18	30	0.126114	0.478327	64
	8	31	31	0.101036	0.350126	128
	9	38	31	0.0831286	0.255082	256
	10	45	49	0.0701687	0.191408	512
	11	50	45	0.0606309	0.150522	1024
	12	52	45	0.0534877	0.124482	2048
	13	49	60	0.0480461	0.10774	4096
	14	54	60	0.0438339	0.0967872	8192
	15	49	60	0.0363464	0.0802494	16384
	16	45	60	0.0339834	0.0757797	32768
	17	45	60	0.0320785	0.0726714	65536
	18	45	60	0.0305257	0.0704688	131072
	19	45	60	0.0292468	0.0688806	262144
	20	45	60	0.0281837	0.0677167	524288

## Sheet: Right Superior Lobe
A Whole Lung In Silico Model to Estimate Age Dependent Particle Dosimetry				Kamran Poorbahrami, Irene E. Vignon-Clementel, Shawn C. Shadden, Jessica M. Oakes
Right Superior Lobe
		Lobe Morphometry
		Total FRC volume, mL			630
		Total alveolar volume, mL			595.3
		Number of alveoli			46200000
		Alveolus diameter at FRC , cm			0.0285
		Generation respiratory zone starts			15
	Lobe Based Generation Morphometry
	Generation	Bifurcation angle	Gravitational angle	Airway diameter	Airway length	Number of airways
		degree	degree	cm	cm
	1	0	0	0.638434	0.993794	1
	2	25	25	0.568924	0.990499	2
	3	60	60	0.460799	0.975904	4
	4	28	63	0.351399	0.937717	8
	5	30	60	0.262852	0.865204	16
	6	17	58	0.198231	0.758029	32
	7	22	68	0.152786	0.630266	64
	8	31	51	0.120942	0.502894	128
	9	37	52	0.0983697	0.391973	256
	10	38	47	0.0820846	0.303787	512
	11	43	45	0.0701059	0.237367	1024
	12	46	45	0.0611251	0.188689	2048
	13	47	60	0.0542698	0.153364	4096
	14	48	60	0.0489498	0.12771	8192
	15	52	60	0.0425242	0.103516	16384
	16	45	60	0.0393437	0.0903587	32768
	17	45	60	0.0367719	0.080532	65536
	18	45	60	0.0346687	0.0731053	131072
	19	45	60	0.0329311	0.0674259	262144
	20	45	60	0.0314822	0.063033	524288
	21	45	60	0.0302637	0.059598	1048576
