# Supplementary material for: A whole lung in silico model to estimate age dependent particle dosimetry
Source: Sci Rep. 2021 May 27;11:11180. doi: 10.1038/s41598-021-90509-8 (PMC8159973; doi:10.1038/s41598-021-90509-8)
Supplement: Supplementary file 2 — Supplementary Information 2. [file 41598_2021_90509_MOESM2_ESM.xlsx]

## Sheet: Left Inferior Lobe
A Whole Lung In Silico Model to Estimate Age Dependent Particle Dosimetry				Kamran Poorbahrami, Irene E. Vignon-Clementel, Shawn C. Shadden, Jessica M. Oakes
Left Inferior Lobe
		Lobe Morphometry
		Total FRC volume, mL			211.3
		Total alveolar volume, mL			199.7
		Number of alveoli			91650000
		Alveolus diameter at FRC , cm			0.0158
		Generation respiratory zone starts			16
	Lobe Based Generation Morphometry
	Generation	Bifurcation angle	Gravitational angle	Airway diameter	Airway length	Number of airways
		degree	degree	cm	cm
	1	0	0	0.600392	0.705537	1
	2	40	15	0.494967	0.69952	2
	3	25	10	0.381858	0.67657	4
	4	48	55	0.288906	0.624885	8
	5	25	48	0.219954	0.542648	16
	6	31	41	0.170334	0.443352	32
	7	22	39	0.134587	0.34683	64
	8	27	37	0.108477	0.266324	128
	9	27	36	0.0890525	0.205204	256
	10	28	36	0.0743234	0.161027	512
	11	31	46	0.0629482	0.12972	1024
	12	40	45	0.0540131	0.107586	2048
	13	46	48	0.0468855	0.0918242	4096
	14	50	60	0.04112	0.0804668	8192
	15	52	60	0.0363972	0.0721683	16384
	16	54	60	0.0233742	0.0475019	32768
	17	45	60	0.0210178	0.0441732	65536
	18	45	60	0.0190272	0.0416358	131072
	19	45	60	0.0173313	0.0396766	262144
	20	45	60	0.0158755	0.0381456	524288
	21	45	60	0.0146169	0.0369358	1048576
	22	45	60	0.0135219	0.03597	2097152

## Sheet: Left Superior Lobe
A Whole Lung In Silico Model to Estimate Age Dependent Particle Dosimetry				Kamran Poorbahrami, Irene E. Vignon-Clementel, Shawn C. Shadden, Jessica M. Oakes
Left Superior Lobe
		Lobe Morphometry
		Total FRC volume, mL			169
		Total alveolar volume, mL			159.8
		Number of alveoli			45880000
		Alveolus diameter at FRC , cm			0.0185
		Generation respiratory zone starts			15
	Lobe Based Generation Morphometry
	Generation	Bifurcation angle	Gravitational angle	Airway diameter	Airway length	Number of airways
		degree	degree	cm	cm
	1	0	0	0.469078	0.780561	1
	2	40	15	0.424186	0.773936	2
	3	35	50	0.355436	0.746314	4
	4	30	18	0.282778	0.680996	8
	5	21	35	0.219752	0.57613	16
	6	15	33	0.170335	0.45316	32
	7	25	45	0.133282	0.340103	64
	8	28	37	0.105879	0.251783	128
	9	28	42	0.0855672	0.188812	256
	10	25	49	0.0703596	0.145711	512
	11	34	43	0.0588209	0.116524	1024
	12	34	44	0.0499392	0.0966466	2048
	13	41	60	0.0430044	0.0829267	4096
	14	47	60	0.0375156	0.0732965	8192
	15	55	60	0.0278806	0.0559173	16384
	16	45	60	0.0248756	0.0517064	32768
	17	45	60	0.0224117	0.0485942	65536
	18	45	60	0.0203711	0.0462584	131072
	19	45	60	0.0186656	0.04448	262144
	20	45	60	0.0172282	0.0431081	524288
	21	45	60	0.0160075	0.0420369	1048576

## Sheet: Right Inferior Lobe
A Whole Lung In Silico Model to Estimate Age Dependent Particle Dosimetry				Kamran Poorbahrami, Irene E. Vignon-Clementel, Shawn C. Shadden, Jessica M. Oakes
Right Inferior Lobe
		Lobe Morphometry
		Total FRC volume, mL			211.3
		Total alveolar volume, mL			199.7
		Number of alveoli			91650000
		Alveolus diameter at FRC , cm			0.0158
		Generation respiratory zone starts			17
	Lobe Based Generation Morphometry
	Generation	Bifurcation angle	Gravitational angle	Airway diameter	Airway length	Number of airways
		degree	degree	cm	cm
	1	0	0	0.579044	0.802687	1
	2	25	25	0.521508	0.786866	2
	3	15	5	0.433166	0.746964	4
	4	5	5	0.34066	0.680031	8
	5	23	28	0.26157	0.592934	16
	6	31	36	0.200489	0.49852	32
	7	29	34	0.155311	0.408807	64
	8	33	30	0.122286	0.330897	128
	9	31	27	0.0980419	0.266979	256
	10	34	35	0.0800362	0.216224	512
	11	24	38	0.0664664	0.176564	1024
	12	30	44	0.0560809	0.145741	2048
	13	38	39	0.0480116	0.121757	4096
	14	51	47	0.0416519	0.103	8192
	15	55	60	0.0365728	0.0882232	16384
	16	59	60	0.0324665	0.0764846	32768
	17	56	60	0.0209067	0.0481756	65536
	18	45	60	0.0189153	0.0427134	131072
	19	45	60	0.017255	0.0382594	262144
	20	45	60	0.0158589	0.0345973	524288
	21	45	60	0.0146756	0.0315625	1048576
	22	45	60	0.0136655	0.029029	2097152

## Sheet: Right Middle Lobe
A Whole Lung In Silico Model to Estimate Age Dependent Particle Dosimetry				Kamran Poorbahrami, Irene E. Vignon-Clementel, Shawn C. Shadden, Jessica M. Oakes
Right Middle Lobe
		Lobe Morphometry
		Total FRC volume, mL			76
		Total alveolar volume, mL			71.9
		Number of alveoli			22940000
		Alveolus diameter at FRC , cm			0.0196
		Generation respiratory zone starts			15
	Lobe Based Generation Morphometry
	Generation	Bifurcation angle	Gravitational angle	Airway diameter	Airway length	Number of airways
		degree	degree	cm	cm
	1	0	0	0.395716	1.08051	1
	2	25	25	0.359617	1.06594	2
	3	15	5	0.302968	0.97761	4
	4	25	35	0.242005	0.751558	8
	5	18	35	0.188499	0.469721	16
	6	28	33	0.146268	0.264913	32
	7	18	30	0.114511	0.15195	64
	8	31	31	0.091008	0.0944229	128
	9	38	31	0.0735974	0.0648212	256
	10	45	49	0.0605796	0.0489567	512
	11	50	45	0.0507194	0.0400466	1024
	12	52	45	0.043144	0.0348131	2048
	13	49	60	0.0372407	0.0316125	4096
	14	54	60	0.0325774	0.029584	8192
	15	49	60	0.0256454	0.025122	16384
	16	45	60	0.0229596	0.0243292	32768
	17	45	60	0.0207613	0.0237829	65536
	18	45	60	0.0189438	0.0233984	131072
	19	45	60	0.0174272	0.0231224	262144
	20	45	60	0.0161511	0.0229209	524288

## Sheet: Right Superior Lobe
A Whole Lung In Silico Model to Estimate Age Dependent Particle Dosimetry				Kamran Poorbahrami, Irene E. Vignon-Clementel, Shawn C. Shadden, Jessica M. Oakes
Right Superior Lobe
		Lobe Morphometry
		Total FRC volume, mL			177.5
		Total alveolar volume, mL			167.7
		Number of alveoli			45880000
		Alveolus diameter at FRC , cm			0.0188
		Generation respiratory zone starts			15
	Lobe Based Generation Morphometry
	Generation	Bifurcation angle	Gravitational angle	Airway diameter	Airway length	Number of airways
		degree	degree	cm	cm
	1	0	0	0.388574	0.549989	1
	2	25	25	0.361712	0.549515	2
	3	60	60	0.311947	0.545526	4
	4	28	63	0.252114	0.528965	8
	5	30	60	0.196254	0.484888	16
	6	17	58	0.151095	0.4053	32
	7	22	68	0.117134	0.306853	64
	8	31	51	0.0923298	0.219099	128
	9	37	52	0.0743115	0.156674	256
	10	38	47	0.0611343	0.117278	512
	11	43	45	0.0513769	0.0935188	1024
	12	46	45	0.044045	0.079254	2048
	13	47	60	0.0384516	0.0705609	4096
	14	48	60	0.0341212	0.0651417	8192
	15	52	60	0.026198	0.0525963	16384
	16	45	60	0.0238923	0.0506613	32768
	17	45	60	0.0220366	0.0493637	65536
	18	45	60	0.0205264	0.0484747	131072
	19	45	60	0.0192851	0.0478534	262144
	20	45	60	0.0182553	0.0474112	524288
	21	45	60	0.0173936	0.0470914	1048576
