# Supplementary material for: A whole lung in silico model to estimate age dependent particle dosimetry
Source: Sci Rep. 2021 May 27;11:11180. doi: 10.1038/s41598-021-90509-8 (PMC8159973; doi:10.1038/s41598-021-90509-8)
Supplement: Supplementary file 3 — Supplementary Information 3. [file 41598_2021_90509_MOESM3_ESM.xlsx]

## Sheet: Left Inferior Lobe
A Whole Lung In Silico Model to Estimate Age Dependent Particle Dosimetry				Kamran Poorbahrami, Irene E. Vignon-Clementel, Shawn C. Shadden, Jessica M. Oakes
Left Inferior Lobe
		Lobe Morphometry
		Total FRC volume, mL			20.25
		Total alveolar volume, mL			19.13
		Number of alveoli			19900000
		Alveolus diameter at FRC , cm			0.0113
		Generation respiratory zone starts			16
	Lobe Based Generation Morphometry
	Generation	Bifurcation angle	Gravitational angle	Airway diameter	Airway length	Number of airways
		degree	degree	cm	cm
	1	0	0	0.268539	0.37	1
	2	40	15	0.236532	0.369975	2
	3	25	10	0.187221	0.369577	4
	4	48	55	0.138737	0.366895	8
	5	25	48	0.100781	0.355799	16
	6	31	41	0.073896	0.324257	32
	7	22	39	0.0554379	0.26325	64
	8	27	37	0.0427449	0.18609	128
	9	27	36	0.0338786	0.12019	256
	10	28	36	0.0275559	0.0772659	512
	11	31	46	0.0229487	0.0528436	1024
	12	40	45	0.0195212	0.0395389	2048
	13	46	48	0.016922	0.0322686	4096
	14	50	60	0.0149161	0.0282044	8192
	15	52	60	0.0133434	0.0258647	16384
	16	54	60	0.0124369	0.0251728	32768
	17	45	60	0.0114007	0.0243003	65536
	18	45	60	0.0105562	0.0237525	131072
	19	45	60	0.00986077	0.0234	262144
	20	45	60	0.0092825	0.0231681	524288
	21	45	60	0.00879747	0.0230122	1048576
	22	45	60	0.0083874	0.0229055	2097152

## Sheet: Left Superior Lobe
A Whole Lung In Silico Model to Estimate Age Dependent Particle Dosimetry				Kamran Poorbahrami, Irene E. Vignon-Clementel, Shawn C. Shadden, Jessica M. Oakes
Left Superior Lobe
		Lobe Morphometry
		Total FRC volume, mL			16.2
		Total alveolar volume, mL			15.3
		Number of alveoli			9980000
		Alveolus diameter at FRC , cm			0.0139
		Generation respiratory zone starts			15
	Lobe Based Generation Morphometry
	Generation	Bifurcation angle	Gravitational angle	Airway diameter	Airway length	Number of airways
		degree	degree	cm	cm
	1	0	0	0.16386	0.458421	1
	2	40	15	0.156143	0.452793	2
	3	35	50	0.138332	0.434948	4
	4	30	18	0.1133	0.399558	8
	5	21	35	0.0876482	0.347585	16
	6	15	33	0.0660895	0.286847	32
	7	25	45	0.0498502	0.227238	64
	8	28	37	0.0382151	0.175555	128
	9	28	42	0.0300058	0.134166	256
	10	25	49	0.0241958	0.102484	512
	11	34	43	0.0200346	0.0787505	1024
	12	34	44	0.0170072	0.0610909	2048
	13	41	60	0.0147674	0.047922	4096
	14	47	60	0.0130826	0.0380316	8192
	15	55	60	0.0148895	0.0385402	16384
	16	45	60	0.0136293	0.0312813	32768
	17	45	60	0.0126388	0.0256537	65536
	18	45	60	0.0118506	0.0212424	131072
	19	45	60	0.0112161	0.0177476	262144
	20	45	60	0.0107	0.0149508	524288
	21	45	60	0.0102762	0.0126914	1048576

## Sheet: Right Inferior Lobe
A Whole Lung In Silico Model to Estimate Age Dependent Particle Dosimetry				Kamran Poorbahrami, Irene E. Vignon-Clementel, Shawn C. Shadden, Jessica M. Oakes
Right Inferior Lobe
		Lobe Morphometry
		Total FRC volume, mL			20.25
		Total alveolar volume, mL			19.13
		Number of alveoli			19900000
		Alveolus diameter at FRC , cm			0.0114
		Generation respiratory zone starts			17
	Lobe Based Generation Morphometry
	Generation	Bifurcation angle	Gravitational angle	Airway diameter	Airway length	Number of airways
		degree	degree	cm	cm
	1	0	0	0.147828	0.372996	1
	2	25	25	0.145639	0.372827	2
	3	15	5	0.13762	0.37142	4
	4	5	5	0.121	0.365503	8
	5	23	28	0.0978654	0.348809	16
	6	31	36	0.074181	0.31425	32
	7	29	34	0.0546092	0.260954	64
	8	33	30	0.0403465	0.19924	128
	9	31	27	0.0305555	0.143422	256
	10	34	35	0.0239623	0.101131	512
	11	24	38	0.019511	0.0722558	1024
	12	30	44	0.0164662	0.053474	2048
	13	38	39	0.0143465	0.0414289	4096
	14	51	47	0.0128428	0.0336687	8192
	15	55	60	0.0117559	0.0285996	16384
	16	59	60	0.0109563	0.0252292	32768
	17	56	60	0.0107279	0.0237643	65536
	18	45	60	0.0102575	0.0221312	131072
	19	45	60	0.00989536	0.0209835	262144
	20	45	60	0.00961287	0.0201631	524288
	21	45	60	0.00938995	0.0195675	1048576
	22	45	60	0.00921214	0.0191288	2097152

## Sheet: Right Middle Lobe
A Whole Lung In Silico Model to Estimate Age Dependent Particle Dosimetry				Kamran Poorbahrami, Irene E. Vignon-Clementel, Shawn C. Shadden, Jessica M. Oakes
Right Middle Lobe
		Lobe Morphometry
		Total FRC volume, mL			7.29
		Total alveolar volume, mL			6.89
		Number of alveoli			4990000
		Alveolus diameter at FRC , cm			0.0131
		Generation respiratory zone starts			15
	Lobe Based Generation Morphometry
	Generation	Bifurcation angle	Gravitational angle	Airway diameter	Airway length	Number of airways
		degree	degree	cm	cm
	1	0	0	0.132593	0.474924	1
	2	25	25	0.124562	0.472793	2
	3	15	5	0.108226	0.459562	4
	4	25	35	0.0874168	0.418214	8
	5	18	35	0.0674632	0.339746	16
	6	28	33	0.0512735	0.244217	32
	7	18	30	0.0392197	0.162809	64
	8	31	31	0.0305595	0.107379	128
	9	38	31	0.0243847	0.0734032	256
	10	45	49	0.0199528	0.0532055	512
	11	50	45	0.0167293	0.0411199	1024
	12	52	45	0.0143473	0.0337262	2048
	13	49	60	0.012558	0.0290774	4096
	14	54	60	0.0111924	0.0260718	8192
	15	49	60	0.0120929	0.0287289	16384
	16	45	60	0.0111011	0.0271086	32768
	17	45	60	0.0103118	0.0259812	65536
	18	45	60	0.00967638	0.0251808	131072
	19	45	60	0.00915922	0.024602	262144
	20	45	60	0.00873417	0.0241765	524288

## Sheet: Right Superior Lobe
A Whole Lung In Silico Model to Estimate Age Dependent Particle Dosimetry				Kamran Poorbahrami, Irene E. Vignon-Clementel, Shawn C. Shadden, Jessica M. Oakes
Right Superior Lobe
		Lobe Morphometry
		Total FRC volume, mL			17.01
		Total alveolar volume, mL			16.07
		Number of alveoli			9980000
		Alveolus diameter at FRC , cm			0.0143
		Generation respiratory zone starts			15
	Lobe Based Generation Morphometry
	Generation	Bifurcation angle	Gravitational angle	Airway diameter	Airway length	Number of airways
		degree	degree	cm	cm
	1	0	0	0.209652	0.487286	1
	2	25	25	0.172027	0.464715	2
	3	60	60	0.132353	0.420924	4
	4	28	63	0.100071	0.362274	8
	5	30	60	0.0762373	0.299402	16
	6	17	58	0.0591154	0.241	32
	7	22	68	0.0467819	0.191363	64
	8	31	51	0.037766	0.151274	128
	9	37	52	0.0310506	0.119726	256
	10	38	47	0.0259514	0.095152	512
	11	43	45	0.0220075	0.0760274	1024
	12	46	45	0.018905	0.061076	2048
	13	47	60	0.0164266	0.0492994	4096
	14	48	60	0.0144189	0.0399408	8192
	15	52	60	0.0165706	0.0420783	16384
	16	45	60	0.0147983	0.0341898	32768
	17	45	60	0.0133132	0.027742	65536
	18	45	60	0.0120572	0.0224249	131072
	19	45	60	0.0109859	0.0180034	262144
	20	45	60	0.0100653	0.0142978	524288
	21	45	60	0.00926864	0.0111691	1048576
