# Supplementary material for: A whole lung in silico model to estimate age dependent particle dosimetry
Source: Sci Rep. 2021 May 27;11:11180. doi: 10.1038/s41598-021-90509-8 (PMC8159973; doi:10.1038/s41598-021-90509-8)
Supplement: Supplementary file 5 — Supplementary Information 5. [file 41598_2021_90509_MOESM5_ESM.xlsx]

## Sheet: Sheet1
A Whole Lung In Silico Model to Estimate Age Dependent Particle Dosimetry				Kamran Poorbahrami, Irene E. Vignon-Clementel, Shawn C. Shadden, Jessica M. Oakes
		Study	Population	Q	Re*Stk
				ml/s	1µm	3µm	5µm
		This Study	Infant	65	5.2	41.6	130
			Child	135	1	8.7	26.5
			Adult	250	0.18	1.56	4.44
		Segal et. al. 2000	Adult	250	0.18	1.56	4.44
		Becquemin et al. 1991	Child less than 8 years	400	2.4	19.4	-
			Child between 8 and 12	336	1.1	9.1	-
			Adult	330	0.64	5.22	-
		Phalen et al. 2001	Child	46	0.1	0.8	2.4
			Adult	166	0.1	0.8	2.4
		Asgharian et al. 2004	Infant	39	0.24	1.97	6.11
			Child	157	0.3	2.4	7.36
			Adult	220	0.14	1.17	3.56
		Schiller et al. 1992	Child	250	0.5	4.2	-
		Schiller et al. 1994	Child	250	0.4	3.6	-
		Heyder et al. 1986	Adult	250	0.18	1.6	4.44
